# Supplementary material for: Molecular and Functional Signatures Associated with CAR T Cell Exhaustion and Impaired Clinical Response in Patients with B Cell Malignancies
Source: Cells. 2022 Mar 28;11(7):1140. doi: 10.3390/cells11071140 (PMC8997745; doi:10.3390/cells11071140)
Supplement: Supplementary file 1 [file cells-11-01140-s001.zip]

Archive with 1 entries (1 files):
- cells-1618888-supplementary.pdf
